# Supplementary material for: A Point-of-Care Faecal Test Combining Four Biomarkers Allows Avoidance of Normal Colonoscopies and Prioritizes Symptomatic Patients with a High Risk of Colorectal Cancer
Source: Cancers (Basel). 2023 Jan 24;15(3):721. doi: 10.3390/cancers15030721 (PMC9913693; doi:10.3390/cancers15030721)
Supplement: Supplementary file 1 [file cancers-15-00721-s001.zip]

Archive with 1 entries (1 files):
- cancers-2154379-supplementary.pdf
